# Supplementary material for: Mitochondrial respiration in peripheral arterial disease depends on stage severity
Source: J Cell Mol Med. 2024 Mar 27;28(8):e18126. doi: 10.1111/jcmm.18126 (PMC10967142; doi:10.1111/jcmm.18126)
Supplement: Supplementary file 1 — Appendix S1. [file JCMM-28-e18126-s001.zip › jcmm18126-sup-0001-AppendixS1.odt]

Supplementary information
Supplement 1
BIOPS
10 mM Ca-EGTA buffer, 0.1µM free calcium, 20 mM imidazole, 20mM taurine, 50 mM 2-(N-morpholino)esthane-sulfonic acid hydrate, 0.5 mM dithiothreitol, 6.25mM MgCl₂, 5.77 ATP, 15 mM phosphocreatine (pH 7.1)
MiR06
110 mM D-sucrose, 60 mM K+-lactobionate, 0.5 mM EGTA, 3 mM MgCl₂, 20 mM taurine, 10 mM KH₂PO4, 20 mM HEPES, 1g/l bovine serum albumin, 280 U/ml catalase

Supplement 2

Time-dependent schematic representation of the methods. Determination of Citrate synthase activity (CSA) and High-resolution respirometry (HRR). ww = wet weight.


Supplement 3
Supplement 3. Linear Regression Analysis_Age
Group-muscle

R
R²
p-value
C-GM
CSA
0.326
0.106
0.235

MOctL
0.537
0.289
0.015

MOctP
0.187
0.035
0.431

P
0.169
0.028
0.477

ET
0.175
0.030
0.462
C-VLM
CSA
0.141
0.020
0.680

MOctL
0.082
0.007
0.754

MOctP
0.004
0.000
0.987

P
0.141
0.020
0.588

ET
0.254
0.065
0.324
IC-GM
CSA
0.076
0.006
0.678

MOctL
0.105
0.011
0.503

MOctP
0.257
0.066
0.096

P
0.219
0.048
0.148

ET
0.135
0.018
0.377
IC-VLM
CSA
0.296
0.088
0.089

MOctL
0.257
0.066
0.092

MOctP
0.051
0.003
0.744

P
0.097
0.009
0.526

ET
0.060
0.004
0.692
CLTI-GM
CSA
0.410
0.168
0.211

MOctL
0.669
0.448
0.002

MOctP
0.600
0.360
0.011

P
0.509
0.259
0.031

ET
0.561
0.314
0.015
CLTI-VLM
CSA
0.259
0.067
0.442

MOctL
0.497
0.247
0.042

MOctP
0.780
0.680
<0.001

P
0.671
0.450
0.003

ET
0.693
0.480
0.002
Linear regression analysis of the measured parameters with age in Control, IC and CLTI patients. C: Control. IC: intermittent claudication. CLTI: chronic limb threatening ischemia. GM: gastrocnemius muscle. VLM: vastus lateralis muscle. A p-value <0.05 is considered to be significant. 


Supplement 4
Supplement 4. Linear Regression Analysis_active smoking
Group-muscle

R
R²
p-value
C-GM
CSA
0.075
0.006
0.790

MOctL
0.259
0.067
0.270

MOctP
0.021
0.000
0.929

P
0.254
0.065
0.279

ET
0.022
0.000
0.927
C-VLM
CSA
0.297
0.088
0.376

MOctL
0.207
0.043
0.426

MOctP
0.169
0.028
0.517

P
0.503
0.253
0.040

ET
0.273
0.074
0.290
IC-GM
CSA
0.154
0.024
0.399

MOctL
0.204
0.042
0.190

MOctP
0.467
0.218
0.002

P
0.338
0.114
0.023

ET
0.446
0.199
0.002
IC-VLM
CSA
0.230
0.053
0.192

MOctL
0.260
0.068
0.088

MOctP
0.570
0.325
<0.001

P
0.423
0.179
0.004

ET
0.553
0.306
<0.001
CLTI-GM
CSA
0.156
0.024
0.647

MOctL
0.209
0.044
0.405

MOctP
0.082
0.007
0.755

P
0.004
0.000
0.987

ET
0.093
0.009
0.713
CLTI-VLM
CSA
0.086
0.007
0.802

MOctL
0.286
0.082
0.267

MOctP
0.008
0.000
0.975

P
0.322
0.103
0.208

ET
0.150
0.023
0.565
Linear regression analysis of the measured parameters with active smoking in Control, IC and CLTI patients. IC: intermittent claudication. CLTI: chronic limb threatening ischemia. GM: gastrocnemius muscle. VLM: vastus lateralis muscle.


Supplement 5
 Citrate synthase activity (CSA). (A) Gastrocnemius, and (B) vastus lateralis muscles, in controls, in patients with intermittent claudication (IC), and in chronic limb threatening ischemia (CLTI). Statistical analysis by Mann-Whitney test. *p < 0.05.

Supplement 6

Conceivable course of PAD with regard to mitochondrial content (Citrate synthase activity CSA) and mitochondrial respiration in relation to the different stages of PAD ad classification systems. Intermittent claudication (IC), chronic limb threatening ischemia (CLTI). 
